# Supplementary material for: Asafoetida exerts neuroprotective effect on oxidative stress induced apoptosis through PI3K/Akt/GSK3β/Nrf2/HO-1 pathway
Source: Chin Med. 2022 Jul 6;17:83. doi: 10.1186/s13020-022-00630-7 (PMC9258148; doi:10.1186/s13020-022-00630-7)
Supplement: Supplementary file 1 — Additional file 1: Table.S1. PCR primers of animal and cell. [file 13020_2022_630_MOESM1_ESM.xlsx]

## Sheet: Sheet1
Gene Name	Species	Forward Primer	Reverse Primer
BCL-2	Rattus norvegicus	GGCCTTCTTTGAGTTCGGTG	CACAGAGCGATGTTGTCCAC
BAX	Rattus norvegicus	TTTTGCTACAGGGTTTCATCCA	TCCATGTTGTTGTCCAGTTCATC
Nrf2	Rattus norvegicus	TTTGTAGATGACCATGAGTCGC	ATAGCTCCTGCCAAACTTGC
HO-1	Rattus norvegicus	GCCTGGTTCAAGATACTACCTC	GCATAAATTCCCACTGCCAC
Caspase 3	Rattus norvegicus	GGCCGACTTCCTGTATGCTT	ACTGGATGAACCATGACCCG
BCL-2	Mus mouse	TGTTTGATTTCTCCTGGCTGT	CCAGGTATGCACCCAGAGT
BAX	Mus mouse	ACTAAAGTGCCCGAGCTGAT	GCCACCCTGGTCTTGGAT
Nrf2	Mus mouse	TAAGAATAAAGTCGCCGCCC	AGCCGCCTTTTCAGTAGATG
HO-1	Mus mouse	GATAGAGCGCAACAAGCAG	AGTGAGGCCCATACCAGAAG
Caspase 3	Mus mouse	CGGAATTCGAGTCCTTCTCC	AGCATGGACACAATACACGG
AchE	Mus mouse	GCCTGAACCTGAAGCCCTTA	CTCGTCCAGAGTATCGGTGG
