# Supplementary material for: Asafoetida exerts neuroprotective effect on oxidative stress induced apoptosis through PI3K/Akt/GSK3β/Nrf2/HO-1 pathway
Source: Chin Med. 2022 Jul 6;17:83. doi: 10.1186/s13020-022-00630-7 (PMC9258148; doi:10.1186/s13020-022-00630-7)
Supplement: Supplementary file 2 — Additional file 2: Table.S2. Analysis of the chemical constituents of ASF by UHPLC-Q-Orbitrap in positive and negative ion modes. [file 13020_2022_630_MOESM2_ESM.xlsx]

## Sheet: Sheet1
Analysis of the chemical constituents of ASF by UHPLC-Q-Orbitrap in positive and negative ion modes
No.	RT（min）	Identification	Quasi-molecular ion	Calculated value	Measured value	Error（ppm）	Fragment ions	Formula
1	6.21	ferulic acid	[M-H]-	193.05	193.05	1.554	177.0555、161.0242、149.0605、	C10H10O4
2	12.36	Ferulagol B	[M+COOH]-	359.149	359.15	2.07435	193.0505、180.9733、176.9621	C19H22O4
3	12.36	Ferulagol A	[M+COOH]-	359.149	359.15	2.07435	343.1187、178.9777	C19H22O4
4	14.96	gamma-terpinene	[M+Na]+	159.115	159.116	6.28476	145.1	C10H16
5	15.13	(3R,3As,5aR,8R,9R,9aR,9bR)-8,9-dihydroxy-3,5a,9-trimethyl-3a,4,5,6,7,8,9a,9b-octahydro-3H-benzo[g][1]benzofuran-2-one	[M+H]+	269.175	269.173	-8.54461	255.1941、243.1400、201.1628	C15H24O4
6	16.21	Phellopterin	[M+H]+	301.108	301.105	-7.97057	243.1401、217.1060、203.1785	C17H16O5
7	18.35	Lancerotriol 9-Acetate-6-P-Hydroxybenzoate	[M-H]-	415.212	415.213	1.68589	371.1135、355.1187	C24H32O6
8	22.97	limonene	[M+Na]+	159.115	159.116	6.28476	145.1	C10H16
9	24.25	assafoetidnol b	[M+COOH]-	501.212	501.213	0.688331	301.299	C26H32O7
10	24.33	beta-myrcene,myrcene	[M+Na]+	159.115	159.116	6.91324	131.049	C10H16
11	24.51	beta-pinene	[M+Na]+	159.115	159.116	6.28476	145.1	C10H16
12	24.69	6-o-e-feruloylajugol	[M+H]+	525.197	525.194	-6.66416	457.2195、251.0578、163.0970	C25H32O12
13	25.48	Visnadine	[M-H]-	387.144	387.145	2.32472	373.129	C21H24O7
14	29.08	Umbelliferone	[M+H]+	163.04	163.038	-9.81356	131.0485、107.0489	C9H6O3
15	29.29	3-carene	[M+Na]+	159.115	159.116	6.28476	145.1	C10H16
16	29.41	samarcandin	[M+Na]+	423.215	423.212	-7.32489	381.204	C24H32O5
17	33.09	alpha-pinene	[M+Na]+	159.115	159.116	6.28476	145.1	C10H16
18	34.17	Conferone	[M+Na]+	403.189	403.185	-7.68871	381.204	C24H28O4
19	37.37	assafoetidnol a	[M-H]-	397.201	397.202	1.00705	371.1133、355.1185、161.0242	C24H30O5
20	37.37	Galbanic Acid	[M-H]-	397.201	397.202	1.00705	371.113	C24H30O5
21	37.37	kamolonol	[M-H]-	397.201	397.202	1.00705	293.175	C24H30O5
22	38.06	Xeroferin	[M+Na]+	411.215	411.214	-1.45909	365.209	C23H32O5
23	39.1	assafoetidin	[M-H]-	381.206	381.207	1.31163	207.0508、193.0503	C24H30O4
24	39.1	Conferol	[M-H]-	381.206	381.207	1.31163	137.024	C24H30O4
25	39.1	farnesiferol a	[M-H]-	381.206	381.207	1.31163	265.019、161.0242	C24H30O4
26	39.1	farnesiferol b	[M-H]-	381.206	381.207	1.31163	152.978	C24H30O4
27	39.1	farnesiferol c	[M-H]-	381.206	381.207	1.31163	161.024	C24H30O4
28	39.1	gummosin	[M-H]-	381.206	381.207	1.31163	225.0614、195.8105	C24H30O4
29	39.34	badrakemin	[M+Na]+	447.215	447.211	-7.82622	213.053	C26H32O5
30	39.34	polyanthinin	[M+Na]+	447.215	447.211	-7.82622	365.209	C26H32O5
31	42.14	(Z)-3,7,11-Trimethyldodec-6-en-1-ol	[M+COOH]-	271.227	271.228	1.272	161.0242、146.9658	C15H30O
32	45.33	beta-caryophyllene	[M+H]+	205.196	205.194	-9.74679	163.038	C15H24
